# Supplementary material for: Simplified and Rapid Determination of Primaquine and 5,6-Orthoquinone Primaquine by UHPLC-MS/MS: Its Application to a Pharmacokinetic Study
Source: Molecules. 2021 Jul 19;26(14):4357. doi: 10.3390/molecules26144357 (PMC8304466; doi:10.3390/molecules26144357)
Supplement: Supplementary file 1 [file molecules-26-04357-s001.zip]

Archive with 1 entries (1 files):
- molecules-1268028-supplementary.pdf
